# Supplementary material for: A Comparative Study of Cerium(III) and Cerium(IV) Phosphates for Sunscreens
Source: Molecules. 2024 May 6;29(9):2157. doi: 10.3390/molecules29092157 (PMC11085409; doi:10.3390/molecules29092157)
Supplement: Supplementary file 1 [file molecules-29-02157-s001.zip]

Archive with 1 entries (1 files):
- molecules-2983025-supplementary.pdf
